# Supplementary material for: Advancements in Visual Field Testing: A Systematic Review of the 24-2C Test Grid
Source: Bioengineering (Basel). 2025 Jun 29;12(7):711. doi: 10.3390/bioengineering12070711 (PMC12292377; doi:10.3390/bioengineering12070711)
Supplement: Supplementary file 1 [file bioengineering-12-00711-s001.zip]

Archive with 2 entries (2 files):
- S1_PRISMA_checklist_HVF 24-2C.pdf
- S2+S3_Advancements in Visual Field Testing - A Systematic Review of the 24-2C Test Grid_Eric 0804.pdf
